# Supplementary material for: C9ORF72 repeat expansion causes vulnerability of motor neurons to Ca2+-permeable AMPA receptor-mediated excitotoxicity
Source: Nat Commun. 2018 Jan 24;9:347. doi: 10.1038/s41467-017-02729-0 (PMC5783946; doi:10.1038/s41467-017-02729-0)
Supplement: Supplementary file 3 — Supplementary Data 1 [file 41467_2017_2729_MOESM3_ESM.xlsx]

## Sheet: Sheet1
Selvaraj, B.T, Livesey, M. R et al.,
Supplementary data -1
List of genes that are significantly upregulated in C9ORF72 mutant motor neurons
gene	gene_name	Control-1	Control-2	C9-1	C9-3	C9-D
ENSG00000166598	HSP90B1	145.15	141.488	178.059	223.204	156.352
ENSG00000120075	HOXB5	105.518	104.621	196.37	286.094	125.421
ENSG00000196683	TOMM7	72.4612	60.8911	84.1191	84.443	71.592
ENSG00000136261	BZW2	52.124	47.6455	66.1691	71.098	57.3154
ENSG00000148123	PLPPR1	49.2615	56.5769	92.6579	82.4194	68.3211
ENSG00000138760	SCARB2	43.2964	44.0959	50.931	55.3747	44.014
ENSG00000124207	CSE1L	41.8586	41.2426	47.9749	50.5121	42.4756
ENSG00000186298	PPP1CC	41.3481	35.2263	43.6531	49.3334	39.0166
ENSG00000113407	TARS	35.4201	31.5263	39.2454	39.3084	31.2083
ENSG00000136527	TRA2B	34.0017	31.8841	37.3712	40.7889	34.478
ENSG00000150625	GPM6A	33.9619	31.369	63.9282	62.6656	40.178
ENSG00000163527	STT3B	33.9115	27.5268	42.0777	44.2671	34.3762
ENSG00000185630	PBX1	31.1188	40.0936	68.1728	65.1272	45.2176
ENSG00000144136	SLC20A1	27.7532	23.0838	29.7553	31.7123	27.1742
ENSG00000118418	HMGN3	25.4527	20.5354	27.624	43.7385	23.3054
ENSG00000183722	LHFP	23.9569	15.958	46.1906	39.7058	28.3954
ENSG00000110675	ELMOD1	22.8359	25.665	44.4706	37.2204	30.0608
ENSG00000106565	TMEM176B	21.8444	23.0659	39.7098	38.7313	30.6097
ENSG00000106484	MEST	21.6788	14.9164	30.9676	86.6484	25.8076
ENSG00000168772	CXXC4	18.1713	15.6837	23.5096	22.1707	19.6002
ENSG00000062725	APPBP2	16.0091	16.0775	17.951	19.6917	15.7142
ENSG00000092621	PHGDH	15.6612	14.0109	20.7715	26.5148	12.3574
ENSG00000074695	LMAN1	15.6604	15.4291	18.3245	19.3216	16.204
ENSG00000155511	GRIA1	15.4962	14.5567	25.6738	29.5994	16.1688
ENSG00000057019	DCBLD2	14.8486	9.98853	16.7174	19.9718	14.1472
ENSG00000108100	CCNY	14.189	12.6659	15.488	17.1369	14.0708
ENSG00000120742	SERP1	14.1495	10.7289	16.4145	20.764	14.3608
ENSG00000128050	PAICS	13.8513	12.6892	18.0954	32.4229	12.8953
ENSG00000160208	RRP1B	13.5369	10.7675	15.0377	15.7672	12.7159
ENSG00000144231	POLR2D	12.2654	10.9749	12.9083	13.7297	11.8784
ENSG00000158710	TAGLN2	12.2217	14.1828	26.8355	42.3785	18.9701
ENSG00000173406	DAB1	11.5435	9.41926	22.0603	21.7755	14.0128
ENSG00000172845	SP3	11.0151	10.8517	13.6964	15.7659	11.8897
ENSG00000204899	MZT1	10.0547	8.14114	11.1859	11.7667	9.40997
ENSG00000171617	ENC1	9.5607	4.24308	18.576	31.8536	9.86133
ENSG00000165449	SLC16A9	9.11791	7.89703	12.797	16.8949	10.8307
ENSG00000115457	IGFBP2	9.02341	9.33009	13.3977	31.8427	11.5686
ENSG00000165626	BEND7	8.45085	5.93622	9.86142	10.1906	7.50189
ENSG00000140830	TXNL4B	8.40524	6.31773	11.1837	11.9216	8.5552
ENSG00000165655	ZNF503	8.20067	3.82983	10.3728	12.7113	5.14196
ENSG00000162496	DHRS3	7.67639	6.55546	24.2786	48.885	13.8893
ENSG00000183098	GPC6	7.49226	6.61559	13.8026	15.7402	10.2388
ENSG00000196498	NCOR2	7.4544	6.10796	8.39761	12.6585	7.47645
ENSG00000120526	NUDCD1	6.85316	6.85574	8.32107	8.09282	7.25338
ENSG00000182197	EXT1	5.79742	4.16729	7.19905	7.96576	6.06277
ENSG00000174145	NWD2	5.49447	5.31779	10.1586	11.1644	5.68966
ENSG00000111249	CUX2	4.65692	4.81818	8.0993	9.84328	4.60626
ENSG00000135968	GCC2	4.03316	4.33825	5.03589	5.09006	4.38534
ENSG00000163002	NUP35	4.03007	3.92106	5.12682	5.6679	4.07816
ENSG00000110092	CCND1	4.03	2.647	6.99104	24.3429	5.03292
ENSG00000135338	LCA5	3.90397	3.31986	4.7927	5.61417	3.62776
ENSG00000121454	LHX4	3.85386	5.53814	10.1423	9.07109	5.59555
ENSG00000107731	UNC5B	3.15625	1.22069	7.20352	6.44525	3.3869
ENSG00000106392	C1GALT1	2.87199	2.80761	3.5587	4.89516	3.13285
ENSG00000077616	NAALAD2	2.72437	1.43824	3.8909	5.57935	3.08804
ENSG00000180875	GREM2	2.70848	1.37409	8.60152	5.12058	3.56827
ENSG00000184304	PRKD1	2.49424	0.917136	3.82141	5.50209	2.20139
ENSG00000178401	DNAJC22	2.41672	0.760355	3.4909	4.38828	2.17876
ENSG00000152137	HSPB8	2.04343	0.365833	4.39745	7.73971	1.8396
ENSG00000180263	FGD6	1.93385	2.21294	3.0978	3.0341	2.25009
ENSG00000271860	RP11-436D23.1	1.8557	1.07752	3.37318	3.18635	1.7885
ENSG00000237149	ZNF503-AS2	1.85491	0.817894	2.88749	4.49292	1.02494
ENSG00000169129	AFAP1L2	1.80391	2.1354	2.80562	2.90841	2.3122
ENSG00000198947	DMD	1.79627	1.8652	2.45105	3.92177	2.047
ENSG00000171522	PTGER4	1.63425	0.550312	5.54943	4.50063	1.40768
ENSG00000082781	ITGB5	1.58726	0.874064	3.06274	11.1773	1.92467
ENSG00000165633	VSTM4	1.43078	1.15066	2.28114	4.11153	1.37012
ENSG00000248540	RP11-247C2.2	1.42533	0.686219	3.12408	2.44732	1.65272
ENSG00000152818	UTRN	1.35804	0.887035	2.34003	3.52229	1.46213
ENSG00000247746	USP51	1.16247	0.976185	1.49858	1.53743	1.11951
ENSG00000174099	MSRB3	1.15288	1.02692	1.61567	2.87097	1.25397
ENSG00000092969	TGFB2	1.09213	1.02455	4.43922	22.9581	1.48458
ENSG00000248265	FLJ12825	1.0295	2.33754	4.17824	19.4627	2.68948
ENSG00000179761	PIPOX	1.02126	0.925379	1.55189	4.12967	1.06205
ENSG00000133107	TRPC4	0.918848	0.381541	1.69381	2.44169	0.966069
ENSG00000118298	CA14	0.887844	0.966764	1.94909	17.9742	1.35976
ENSG00000174607	UGT8	0.817868	0.387637	1.17484	1.23866	0.859213
ENSG00000256628	ZBTB11-AS1	0.816503	0.813268	1.28695	1.16446	0.930267
ENSG00000170379	TCAF2	0.773144	0.919493	1.34415	1.26943	0.880187
ENSG00000099954	CECR2	0.769945	0.428835	1.04409	1.82447	0.774142
ENSG00000101680	LAMA1	0.591615	0.685551	1.08067	2.19162	0.824879
ENSG00000135824	RGS8	0.586491	0.252863	2.29381	1.58031	0.708156
ENSG00000183287	CCBE1	0.566323	0.250535	2.3303	1.23896	0.563084
ENSG00000112419	PHACTR2	0.403451	0.346321	0.576852	1.00821	0.410022
ENSG00000162599	NFIA	0.120631	0.123803	0.429577	2.02502	0.105891
