# Supplementary material for: C9ORF72 repeat expansion causes vulnerability of motor neurons to Ca2+-permeable AMPA receptor-mediated excitotoxicity
Source: Nat Commun. 2018 Jan 24;9:347. doi: 10.1038/s41467-017-02729-0 (PMC5783946; doi:10.1038/s41467-017-02729-0)
Supplement: Supplementary file 4 — Supplementary Data 2 [file 41467_2017_2729_MOESM4_ESM.xlsx]

## Sheet: Sheet1
Selvaraj, B.T, Livesey, M. R et al.,
Supplementary data: 2
List of genes that are significantly down regulated in C9ORF72 mutant motor neurons
gene	gene_name	Control-1	Control-2	C9-1	C9-3	C9-∆
ENSG00000235300	THRA1/BTR	122.861	109.331	56.6131	57.061	86.1293
ENSG00000159409	CELF3	109.37	129.41	88.2216	83.3345	103.084
ENSG00000100075	SLC25A1	77.7915	67.9782	49.8789	60.875	63.7696
ENSG00000125931	CITED1	60.3105	61.079	26.3012	28.4992	40.2915
ENSG00000129946	SHC2	49.6938	65.9335	39.655	38.5821	45.5427
ENSG00000087074	PPP1R15A	43.1712	48.1462	28.8262	32.6891	39.3565
ENSG00000110697	PITPNM1	41.8453	52.1614	33.0448	32.8244	43.1664
ENSG00000108797	CNTNAP1	38.6083	47.7564	29.4277	31.8486	36.6681
ENSG00000100242	SUN2	37.1415	34.8056	25.3014	29.6736	31.2028
ENSG00000146005	PSD2	36.6956	38.9608	27.4053	25.5385	33.5425
ENSG00000129682	FGF13	34.2098	25.3105	16.3524	16.648	22.5355
ENSG00000139874	SSTR1	33.6802	54.5461	19.1557	16.9081	35.6066
ENSG00000003249	DBNDD1	33.1925	34.1583	24.38	26.6056	31.7237
ENSG00000166603	MC4R	31.3369	40.7309	7.35024	6.14922	18.3695
ENSG00000136274	NACAD	31.1759	39.0692	25.7421	25.9387	29.4072
ENSG00000154188	ANGPT1	30.9677	22.2262	10.2693	8.95229	17.8735
ENSG00000185386	MAPK11	29.0191	30.8605	19.8413	22.7594	29.7439
ENSG00000254615	RP11-395G23.3	28.7406	25.2817	14.3214	13.5178	20.5772
ENSG00000148339	SLC25A25	23.4623	25.6311	20.0248	21.2576	22.8674
ENSG00000129990	SYT5	19.9185	30.0735	16.391	15.1002	22.2308
ENSG00000170893	TRH	19.7165	43.7486	9.05955	14.3532	17.7735
ENSG00000140600	SH3GL3	18.1452	15.3703	9.57928	9.45344	12.9503
ENSG00000162645	GBP2	17.2995	44.9965	6.53678	3.20941	25.3522
ENSG00000113070	HBEGF	17.0806	19.127	11.5526	12.6955	15.7796
ENSG00000136040	PLXNC1	16.7893	13.1174	9.63804	6.69869	12.4241
ENSG00000100151	PICK1	15.8352	15.0794	11.7939	11.4968	13.991
ENSG00000234518	PTGES3P1	15.3291	25.7477	9.0442	9.03484	17.1384
ENSG00000125755	SYMPK	14.9063	15.0794	11.8555	13.1704	14.1681
ENSG00000205593	DENND6B	14.2819	15.8442	11.0759	12.4723	13.4048
ENSG00000053900	ANAPC4	12.9685	14.8235	9.46866	9.40032	10.8809
ENSG00000005884	ITGA3	12.8023	14.6935	8.05918	10.5093	11.715
ENSG00000124191	TOX2	11.5491	16.1262	7.41286	6.24653	16.9243
ENSG00000171813	PWWP2B	11.2484	11.0372	7.94605	9.35375	10.7508
ENSG00000237179	AC007392.4	10.163	9.59631	3.07511	3.46794	6.27916
ENSG00000108370	RGS9	9.18259	10.8422	4.32584	3.4968	9.03559
ENSG00000263563	UBBP4	9.14401	1.51213	1.23694	0.39738	4.61276
ENSG00000172613	RAD9A	8.93064	8.36599	6.37986	6.29749	9.2707
ENSG00000249790	RP11-20D14.6	8.65289	2.66196	1.48727	2.23541	4.76556
ENSG00000169836	TACR3	8.06365	12.0718	3.33059	3.44936	6.11561
ENSG00000126733	DACH2	7.70147	4.81895	1.75619	1.80129	4.54414
ENSG00000143951	WDPCP	7.50282	12.0184	3.44315	4.61553	7.17715
ENSG00000171680	PLEKHG5	6.24726	7.39832	4.81344	5.09996	7.10597
ENSG00000228400	AC079154.1	6.10806	6.6221	3.10996	2.71626	5.69456
ENSG00000225574	DRAXINP1	5.77821	15.7026	1.76247	1.96597	6.79337
ENSG00000177548	RABEP2	5.62032	6.0223	4.50156	4.84426	5.91481
ENSG00000258616	RP11-369C8.1	5.19724	0.967123	0.862835	0.567195	1.62631
ENSG00000106404	CLDN15	4.78733	5.3703	3.61596	3.83737	4.6803
ENSG00000183304	FAM9A	4.37571	8.05232	1.09614	1.09463	4.05492
ENSG00000131015	ULBP2	4.34081	5.65684	1.57536	2.40778	3.22039
ENSG00000123836	PFKFB2	3.92517	4.30384	2.70537	3.01118	3.40224
ENSG00000198354	DCAF12L2	3.85797	5.56698	2.13949	2.19018	3.699
ENSG00000123700	KCNJ2	3.78369	4.22391	1.91089	1.53473	3.29355
ENSG00000180178	FAR2P1	3.68945	1.98526	1.48941	1.67236	1.96575
ENSG00000152582	SPEF2	3.57591	2.96897	2.16036	2.40351	2.70805
ENSG00000204277	RP11-219G17.4	3.30106	2.21796	1.44481	1.63127	2.18311
ENSG00000267365	KCNJ2-AS1	3.29461	3.03784	1.72138	1.34299	2.57986
ENSG00000137507	LRRC32	3.08547	3.53131	1.61647	1.11176	3.84307
ENSG00000165186	PTCHD1	2.92725	2.98427	1.94357	1.15229	2.64035
ENSG00000158079	PTPDC1	2.63616	2.35579	1.72954	1.59112	2.16648
ENSG00000253931	RP11-909N17.2	2.55432	3.04226	0.750904	1.41228	1.7247
ENSG00000256576	RP13-977J11.2	2.55104	3.75855	2.00374	1.24728	2.93112
ENSG00000140403	DNAJA4	2.50551	0.996966	0.67941	0.61594	1.36055
ENSG00000109944	C11orf63	2.40816	2.35861	1.05395	1.16345	1.94074
ENSG00000105339	DENND3	2.22917	2.48945	1.42589	1.50439	1.87111
ENSG00000245648	RP11-277P12.20	2.17855	3.33873	1.11263	0.207603	1.98942
ENSG00000254944	ATP5F1P5	2.1425	2.12455	0.988407	1.00473	2.05895
ENSG00000177738	CTD-2201E18.3	2.0422	1.63413	0.465572	0.631807	1.53933
ENSG00000147434	CHRNA6	2.00856	2.05915	0.564719	1.01276	1.76733
ENSG00000132749	MTL5	1.96229	4.20066	1.53511	1.2754	3.04442
ENSG00000213199	ASIC3	1.84638	2.41866	1.33273	1.31892	2.14367
ENSG00000198417	MT1F	1.83333	1.43656	0.712696	0.357464	2.24312
ENSG00000185053	SGCZ	1.78761	2.7777	0.846927	0.535298	1.58009
ENSG00000187699	C2orf88	1.64871	1.81737	0.697142	0.790416	1.25721
ENSG00000110324	IL10RA	1.57418	2.49571	1.05505	1.10839	1.68059
ENSG00000122420	PTGFR	1.19855	0.571216	0.254261	0.350963	0.525495
ENSG00000260193	RP11-83N9.5	1.14612	1.58711	0.538231	0.655517	1.01906
ENSG00000134256	CD101	1.11659	0.947015	0.50315	0.445405	0.855009
ENSG00000188981	MSANTD1	0.60873	1.60143	0.282319	0.418271	0.845232
ENSG00000116032	GRIN3B	0.560238	1.52084	0.303632	0.438143	0.8134
ENSG00000143869	GDF7	0.481338	1.03776	0.118509	0.214826	0.954415
